# Supplementary material for: Interrogating Raisin Associated Unsaturated Fatty Acid Derived Volatile Compounds Using HS–SPME with GC–MS
Source: Foods. 2023 Jan 17;12(3):428. doi: 10.3390/foods12030428 (PMC9914242; doi:10.3390/foods12030428)
Supplement: Supplementary file 1 [file foods-12-00428-s001.zip]

Archive with 3 entries (3 files):
- foods-2152242-supplementary/Supplemantary Table S2.xlsx
- foods-2152242-supplementary/Supplementary Figure S1.pdf
- foods-2152242-supplementary/Supplementary Table S1.pdf
