# Supplementary material for: Interrogating Raisin Associated Unsaturated Fatty Acid Derived Volatile Compounds Using HS–SPME with GC–MS
Source: Foods. 2023 Jan 17;12(3):428. doi: 10.3390/foods12030428 (PMC9914242; doi:10.3390/foods12030428)
Supplement: Supplementary file 1 [file foods-12-00428-s001.zip › foods-2152242-supplementary/Supplemantary Table S2.xlsx]

## Sheet: Table S2. Formation of UFAO com
S.No	Compounds Name	Oleic Acid						Linoleic Acid						Linolenic Acid						Erucic Acid						All fatty acids
		0-day	4-day	8-day	12-day	16-day	20-day	0-day	4-day	8-day	12-day	16-day	20-day	0-day	4-day	8-day	12-day	16-day	20-day	0-day	4-day	8-day	12-day	16-day	20-day	0-day	4-day	8-day	12-day	16-day	20-day
1	Pentanal	NF	NF	NF	NF	NF	NF	NF	0.165±0.025	0.158±0.007	0.141±0.002	0.138±0.016	0.135±0.018	NF	NF	NF	NF	NF	NF	NF	NF	NF	NF	NF	NF	NF	0.143±0.005	0.173±0.007	0.167±0.014	0.167±0.023	0.162±0.009
2	Hexanal	NF	0.033±0.001	0.039±0.001	0.043±0.001	0.051±0.002	0.061±0.001	0.036±0	1.581±0.178	1.267±0.028	1.083±0.004	0.94±0.086	0.826±0.095	NF	0.042±0	0.043±0.001	0.043±0.001	0.041±0.002	0.036±0.001	NF	0.03±0	0.033±0.002	0.035±0.002	0.039±0.003	0.061±0.002	0.038±0	0.71±0.023	0.786±0	0.721±0.037	0.603±0.007	0.37±0.031
3	Heptanal	NF	0.043±0.002	0.158±0.007	0.212±0.019	0.308±0.027	0.362±0.015	NF	0.075±0.005	0.1±0.002	0.086±0.001	0.048±0.002	0.039±0.003	NF	NF	0.029±0	NF	NF	NF	0.031±0	0.041±0.001	0.087±0.001	0.142±0.021	0.223±0.018	0.333±0.011	NF	0.096±0.001	0.152±0	0.147±0.004	0.148±0.014	0.103±0.004
4	Octanal	0.103±0	0.134±0.004	0.378±0.012	0.46±0.012	0.594±0.024	0.708±0.018	NF	0.112±0.005	0.107±0.001	0.107±0	0.11±0.003	0.105±0.001	NF	NF	NF	NF	NF	NF	0.111±0	0.132±0.002	0.243±0.003	0.363±0.015	0.491±0.008	0.609±0.022	0.102±0	0.281±0.008	0.478±0	0.464±0.01	0.432±0.013	0.404±0.01
5	Nonanal	0.104±0	0.132±0.003	0.338±0.024	0.432±0.016	0.584±0.006	0.843±0.014	NF	0.128±0.011	0.116±0.001	0.111±0	0.11±0.005	NF	NF	0.103±0.001	0.103±0	0.103±0.001	0.102±0	NF	0.108±0	0.128±0.002	0.221±0.009	0.323±0.018	0.421±0.022	0.613±0.008	0.102±0	0.468±0.024	0.904±0	0.791±0.028	0.749±0.006	0.567±0.025
6	Decanal	NF	0.006±0	0.027±0.001	0.031±0.001	0.042±0.002	0.032±0.001	NF	NF	NF	NF	NF	NF	NF	NF	NF	NF	NF	NF	0.005±0	0.005±0	0.015±0.001	0.021±0.001	0.025±0.003	0.026±0	NF	0.078±0.004	0.212±0	0.189±0.01	0.183±0.008	0.058±0
7	(E)-2-Pentenal	NF	NF	NF	NF	NF	NF	NF	NF	NF	NF	NF	NF	NF	0.047±0.002	0.046±0.001	0.047±0.002	0.044±0.001	0.039±0	NF	NF	NF	NF	NF	NF	NF	0.062±0	0.059±0	0.058±0.001	0.055±0.002	0.045±0.002
8	(E)-2-Hexenal	NF	NF	NF	NF	NF	NF	NF	NF	0.072±0	0.072±0	0.072±0	0.072±0	NF	NF	NF	NF	0.078±0.001	0.076±0	NF	NF	NF	NF	NF	NF	NF	NF	NF	NF	0.074±0	0.072±0.001
9	(E)-2-Heptenal	NF	NF	0.031±0.001	0.033±0	0.034±0	0.039±0.001	0.03±0	0.411±0.021	0.306±0.002	0.247±0.007	0.232±0.012	0.19±0.003	NF	NF	0.031±0	0.031±0	0.03±0	NF	NF	NF	NF	0.03±0.001	0.032±0.002	0.042±0.001	0.033±0	0.238±0.013	0.18±0	0.172±0.018	0.143±0.012	0.084±0.016
10	(E)-2-Octenal	NF	NF	0.106±0	0.108±0.001	0.109±0.001	0.115±0.001	0.102±0	1.45±0.14	1.022±0	0.685±0.001	0.625±0.012	0.329±0.049	NF	0.108±0	0.107±0	0.106±0.001	0.104±0.001	NF	NF	NF	0.103±0.001	0.106±0.002	0.108±0.002	0.163±0.011	0.102±0	0.568±0.01	0.455±0	0.425±0.049	0.367±0.018	0.2±0.008
11	(E)-2-Nonenal	NF	0.102±0	0.124±0.001	0.132±0.003	0.152±0.003	0.147±0	NF	0.126±0	0.122±0.001	0.111±0	0.108±0.01	0.102±0	NF	NF	NF	NF	NF	NF	NF	0.101±0	0.11±0.001	0.124±0.006	0.136±0.007	0.134±0.006	NF	0.127±0.001	0.142±0	0.141±0.002	0.145±0.003	0.128±0.001
12	(E)-2-Decanal	NF	0.019±0.002	0.11±0.007	0.132±0.007	0.174±0.008	0.182±0.004	NF	0.02±0.001	0.012±0.001	0.008±0	NF	NF	NF	NF	NF	NF	NF	NF	NF	0.014±0.001	0.049±0.006	0.095±0.021	0.119±0.023	0.124±0	NF	0.155±0.003	0.198±0	0.186±0.018	0.225±0.007	0.184±0.011
13	2-Undecenal	NF	0.013±0.001	0.061±0.004	0.072±0	0.091±0.002	0.095±0.002	NF	0.014±0.001	NF	NF	NF	NF	NF	NF	NF	NF	NF	NF	NF	0.009±0	0.027±0.002	0.039±0.003	0.047±0.002	0.054±0.001	NF	0.101±0.002	0.132±0	0.124±0.008	0.149±0.003	0.122±0.016
14	(E,E)-2,4-Hexadienal	NF	NF	NF	NF	NF	NF	NF	NF	NF	NF	NF	NF	NF	0.035±0.001	0.035±0.001	0.034±0.001	0.033±0.001	0.032±0.001	NF	NF	NF	NF	NF	NF	NF	0.046±0	0.042±0.001	0.039±0.001	0.038±0	NF
15	(E,E)-2,4-Heptadienal	NF	NF	NF	NF	NF	NF	NF	NF	NF	NF	NF	NF	0.054±0	0.203±0.018	0.119±0.009	0.094±0.007	0.066±0.005	0.045±0.002	NF	NF	NF	NF	NF	NF	0.038±0.001	0.466±0.003	0.069±0	0.058±0	0.044±0.002	NF
16	(E,E)-2,4-Octadienal	NF	NF	NF	NF	NF	NF	NF	0.118±0.001	0.112±0	0.108±0	NF	NF	NF	NF	NF	NF	NF	NF	NF	NF	NF	NF	NF	NF	NF	0.106±0	0.104±0	0.052±0.074	NF	NF
17	(E,E)-2,4-Nonadienal	NF	NF	NF	NF	NF	NF	NF	0.176±0.019	0.136±0.001	0.122±0.001	0.12±0	0.107±0.002	NF	NF	NF	NF	NF	NF	NF	NF	NF	NF	NF	NF	NF	0.138±0.002	0.128±0	0.12±0.004	0.113±0.002	0.052±0.074
18	(E,E)-2,4-Decadienal	NF	0±0	0.006±0	0.007±0	0.009±0	NF	NF	0.012±0	0.007±0	NF	NF	NF	NF	NF	NF	NF	NF	NF	NF	NF	NF	0.005±0.001	0.006±0.001	NF	NF	0.011±0.001	0.01±0	0.009±0.001	0.009±0	NF
19	1-Pentanol	NF	NF	NF	NF	NF	NF	NF	0.086±0.02	0.063±0.003	0.056±0.001	0.053±0.004	0.05±0.004	NF	NF	NF	NF	NF	NF	NF	NF	NF	NF	NF	NF	NF	0.067±0.001	0.067±0	0.06±0.003	0.058±0.004	0.054±0
20	1-Hexanol	NF	NF	0.031±0.001	0.034±0.001	0.036±0.001	0.04±0.001	NF	NF	NF	NF	NF	NF	NF	NF	NF	NF	NF	NF	NF	NF	NF	0.031±0.001	0.034±0.002	0.04±0.001	NF	0.032±0	0.036±0	0.036±0	0.037±0	0.04±0.001
21	1-Heptanol	NF	0.216±0.001	0.333±0.01	0.39±0.018	0.51±0.026	0.544±0.016	NF	NF	0.21±0.001	0.21±0	NF	NF	NF	NF	NF	NF	NF	NF	0.208±0	0.215±0.001	0.247±0.008	0.294±0.017	0.43±0.016	0.58±0.022	0.208±0	0.29±0.002	0.358±0	0.351±0.004	0.367±0.018	0.424±0.026
22	1-Octanol	NF	0.06±0.003	0.202±0.016	0.302±0.031	1.025±0.073	NF	NF	NF	NF	NF	NF	NF	NF	NF	NF	NF	NF	NF	NF	0.034±0.003	0.077±0.004	0.233±0.026	0.698±0.005	NF	NF	NF	0.18±0.001	0.219±0.007	0.223±0.006	0.198±0.017
23	1-Nonanol	NF	NF	0.059±0.001	0.069±0.002	0.098±0.005	0.168±0.001	NF	NF	NF	NF	NF	NF	NF	NF	NF	NF	NF	NF	NF	NF	0.046±0.002	0.056±0.002	0.069±0.003	0.114±0.009	NF	0.048±0.001	0.063±0	0.066±0	0.068±0.002	0.068±0.001
24	1-Octen-3-ol	NF	NF	NF	NF	NF	NF	0.048±0.001	1.039±0.028	1.182±0.039	1.061±0.048	1.059±0.037	1.116±0.043	NF	NF	0.05±0	0.055±0.005	0.05±0	NF	NF	NF	NF	NF	NF	NF	0.053±0	0.448±0.018	0.452±0	0.498±0.016	0.469±0.009	0.461±0.024
25	2-Ethyl-1-hexanol	NF	NF	NF	NF	NF	NF	NF	NF	NF	NF	NF	NF	NF	NF	NF	NF	NF	NF	NF	NF	NF	NF	0.158±0.013	0.118±0.004	NF	NF	NF	NF	NF	NF
26	2-Heptanol	NF	0.028±0.002	0.247±0.018	0.362±0.036	0.609±0.019	1.18±0.035	NF	NF	0.021±0.001	0.02±0	0.022±0.004	0.022±0.001	NF	NF	NF	NF	NF	NF	0.015±0.001	0.02±0.001	0.196±0.001	0.274±0.019	0.435±0.017	0.983±0.04	NF	0.159±0.003	0.271±0	0.271±0.007	0.314±0.033	0.437±0.023
27	(E)-2-Octen-1-ol	NF	NF	NF	NF	NF	NF	NF	NF	0.061±0	0.056±0.001	0.056±0.001	0.06±0	NF	NF	NF	NF	NF	NF	NF	NF	NF	NF	NF	NF	NF	NF	NF	NF	NF	NF
28	Ethyl Hexadecanoate	NF	NF	NF	NF	NF	NF	NF	NF	NF	NF	NF	NF	NF	NF	NF	NF	NF	NF	NF	NF	NF	NF	NF	0.029±0	NF	NF	NF	NF	NF	NF
29	Ethyl Hexanoate	NF	NF	NF	NF	NF	NF	NF	NF	NF	NF	NF	NF	NF	NF	NF	NF	NF	NF	NF	NF	NF	NF	NF	0.146±0.003	NF	NF	NF	NF	NF	2.049±0.129
30	Ethyl Heptanoate	NF	NF	0.141±0.006	0.174±0.008	0.28±0.016	0.484±0.036	NF	0.481±0.006	0.478±0.015	0.38±0.001	0.36±0.002	0.353±0.009	NF	NF	NF	NF	NF	NF	NF	0±0	0.115±0.001	0.134±0.008	0.171±0.024	0.517±0.02	NF	0.176±0.002	0.376±0	0.413±0.064	0.567±0.044	0.916±0.015
31	Ethyl Octanoate	NF	NF	0.305±0.019	0.508±0.048	1.263±0.004	2.869±0.073	NF	NF	NF	NF	NF	0.533±0.028	NF	0.161±0.01	0.154±0.009	0.162±0.007	0.145±0.001	0.145±0.006	NF	0.115±0.001	0.163±0.012	0.292±0.03	0.761±0.013	3.061±0.177	NF	NF	0±0	0.609±0.112	1.053±0.039	2.374±0.466
32	Ethyl Nonanoate	NF	NF	0.308±0.022	0.528±0.028	1.36±0.17	4.621±0.496	NF	NF	NF	NF	NF	NF	NF	NF	NF	NF	NF	NF	NF	NF	0.28±0.007	0.385±0.019	0.876±0.003	4.448±0.275	NF	0.173±0.003	0.518±0	0.585±0.002	1.199±0.035	2.98±0.048
33	Ethyl Decanoate	NF	NF	0.005±0	0.008±0	0.017±0	0.06±0.003	NF	0.013±0	NF	NF	NF	NF	NF	NF	NF	NF	NF	NF	NF	NF	NF	NF	0.005±0.001	0.051±0.003	NF	NF	0.01±0	0.012±0.001	0.021±0.001	0.043±0.002
34	γ-Nonalactone	0.528±0.048	1.063±0.041	1.713±0.004	2.733±0.008	2.869±0.059	3.432±0.073	0.028±0.000	0.063±0.002	0.713±0.007	1.033±0.010	1.162±0.081	1.432±0.073	NF	NF	NF	NF	NF	NF	0.903±0.013	1.403±0.011	2.910±0.028	3.269±0.039	3.612±0.041	3.9129±0.074	0.703±0.010	1.062±0.001	1.812±0.043	2.301±0.033	1.904±0.003	1.719±0.032
35	Pentanoic acid	NF	NF	NF	NF	NF	NF	NF	NF	NF	NF	NF	NF	NF	NF	NF	NF	NF	NF	NF	NF	NF	NF	NF	NF	NF	NF	NF	NF	NF	0.036±0.003
36	Hexanoic acid	NF	NF	NF	NF	NF	NF	NF	0.222±0.016	0.28±0.02	0.252±0.023	0.263±0.003	0.269±0.004	NF	NF	NF	NF	NF	NF	NF	NF	NF	NF	NF	0.041±0.002	NF	0.177±0.009	0.268±0	0.311±0.022	0.381±0.008	0.491±0.022
37	Heptanoic acid	NF	NF	NF	NF	0.012±0.001	NF	NF	0.021±0.002	0.038±0.002	0.04±0.001	0.051±0.002	0.049±0.002	NF	NF	NF	NF	NF	NF	NF	NF	NF	NF	0.006±0.001	0.044±0.002	NF	0.012±0	0.024±0	0.03±0.001	0.033±0.002	0.051±0.005
38	Octanoic acid	NF	NF	0.013±0.003	0.033±0.003	0.073±0.005	0.195±0.098	NF	NF	0.038±0.001	0.037±0.003	0.055±0.002	0.062±0.002	NF	0.009±0.001	0.007±0	0.007±0.001	0.007±0	NF	NF	NF	0.005±0	0.022±0.001	0.029±0.002	0.253±0.023	NF	0.015±0.001	0.027±0	0.034±0.001	0.046±0.003	0.119±0.005
39	Nonanoic acid	NF	NF	0.011±0.004	0.029±0.002	0.061±0.003	0.292±0.016	NF	NF	NF	0.014±0.002	0.018±0.001	0.052±0.001	NF	NF	NF	NF	NF	NF	NF	NF	NF	0.008±0	0.042±0	0.275±0.019	NF	0.007±0	0.02±0	0.025±0.001	0.027±0.003	0.105±0.001
40	n-Decanoic acid	NF	NF	NF	NF	0.037±0.001	0.037±0	NF	NF	NF	NF	NF	NF	NF	NF	NF	NF	NF	NF	NF	NF	NF	NF	NF	0.037±0	NF	NF	NF	NF	NF	NF
41	2-Pentyl furan	NF	NF	0.053±0.018	0.03±0.042	NF	NF	NF	4.789±0.606	9.812±0.03	6.144±0.063	8.819±0.08	9.93±0.23	NF	0.063±0.005	0.125±0.006	0.186±0.014	0.128±0.007	0.088±0.003	NF	NF	NF	NF	NF	NF	NF	2.583±0.109	5.68±0	5.392±0.041	4.026±0.113	3.144±0.201
42	1-Octen-3-one	NF	NF	NF	NF	NF	NF	NF	NF	NF	NF	NF	0.056±0.002	NF	NF	NF	NF	NF	NF	NF	NF	NF	NF	NF	NF	NF	NF	NF	NF	NF	0.064±0.005
43	3-Octen-2-one	NF	NF	NF	NF	NF	NF	0.038±0	0.138±0.001	0.115±0.003	0.101±0.002	0.103±0.004	0.105±0.01	NF	NF	NF	NF	NF	NF	NF	NF	NF	NF	NF	NF	NF	0.137±0.001	0.147±0	0.13±0.006	0.133±0.007	0.125±0.012
44	(E,E)-3,5-Octadien-2-one	NF	NF	NF	NF	NF	NF	NF	NF	NF	NF	NF	NF	0.039±0	0.053±0.003	0.055±0.001	0.056±0.002	0.052±0.002	0.05±0.001	NF	NF	NF	NF	NF	NF	0.038±0	0.066±0	0.054±0	0.052±0.001	0.046±0.002	NF
45
